# Supplementary material for: The membrane associated NAC transcription factors ANAC060 and ANAC040 are functionally redundant in the inhibition of seed dormancy in Arabidopsis thaliana
Source: J Exp Bot. 2022 May 23;73(16):5514–28. doi: 10.1093/jxb/erac232 (PMC9467645; doi:10.1093/jxb/erac232)
Supplement: erac232_suppl_Supplementary_Tables [file erac232_suppl_supplementary_tables.xlsx]

## Sheet: Supplementary Table S1
Supplementary Table S1. List of 107 species used for synteny network analysis. The list was derived from (Zhao et al., 2019)
Species	Order	Family	Common Name	Abbreviation
Vigna radiata	Fabales	Fabaceae	Mung bean	vra
Vigna angularis	Fabales	Fabaceae	Adzuki bean	van
Phaseolus vulgaris	Fabales	Fabaceae	Common bean	pvu
Glycine max	Fabales	Fabaceae	Soybean	gma
Cajanus cajan	Fabales	Fabaceae	Pigeon pea	cca
Trifolium pratense	Fabales	Fabaceae	Red clover	tpr
Medicago truncatula	Fabales	Fabaceae	Barrel medic	mtr
Arachis duranensis	Fabales	Fabaceae	Peanut	adu
Lotus japonicus	Fabales	Fabaceae		lja
Lupinus angustifolius	Fabales	Fabaceae	Narrow-leaved blue lupine	Lang
Cicer arietinum	Fabales	Fabaceae	Chickpea	car
Prunus mume	Rosales	Rosaceae	Japanese apricot	pmu
Prunus persica	Rosales	Rosaceae	Peach	ppe
Pyrus x bretschneideri	Rosales	Rosaceae	Chinese white pear	pbr
Malus domestica	Rosales	Rosaceae	Apple	mdo
Rubus occidentalis	Rosales	Rosaceae	Black raspberry	roc
Fragaria vesca	Rosales	Rosaceae	Wild strawberry	fve
Morus notabilis	Rosales	Moraceae	Mulberry	Mnot
Ziziphus jujuba	Rosales	Rhamnaceae	Common jujube	Zjuj
Humulus lupulus	Rosales	Cannabaceae	European hop	hlu
Jatropha curcas	Malpighiales	Euphorbiaceae	Physic nut	jcu
Manihot esculenta	Malpighiales	Euphorbiaceae	Cassava	mes
Ricinus communis	Malpighiales	Euphorbiaceae	Castor Bean	rco
Linum usitatissimum	Malpighiales	Linaceae	Flax	lus
Populus trichocarpa	Malpighiales	Salicaceae	Black cottonwood	ptr
Cucumis sativus	Cucurbitales	Cucurbitaceae	Cucumber	csa
Cucumis melo	Cucurbitales	Cucurbitaceae	Muskmelon	cme
Citrullus lanatus	Cucurbitales	Cucurbitaceae	Watermelon	cla
Castanea mollissima	Fagales	Fagaceae	Chinese chestnut	cmo
Juglans regia	Fagales	Juglandaceae	English walnut	jre
Betula pendula	Fagales	Betulaceae	Silver birch	Bpen
Capsella grandiflora	Brassicales	Brassicaceae		cgr
Capsella rubella	Brassicales	Brassicaceae	Pink shepherd's-purse	cru
Arabidopsis lyrata	Brassicales	Brassicaceae		Alyr
Arabidopsis thaliana	Brassicales	Brassicaceae	Thale cress	ath
Camelina sativa	Brassicales	Brassicaceae	False flax	Csat
Brassica oleracea	Brassicales	Brassicaceae	Wild cabbage	bol
Brassica rapa	Brassicales	Brassicaceae	Field mustard	bra
Brassica napus	Brassicales	Brassicaceae	Rape	bnp
Raphanus raphanistrum	Brassicales	Brassicaceae	Wild radish	rra
Thellungiella halophila	Brassicales	Brassicaceae	Salt cress	thh
Thellungiella salsuginea	Brassicales	Brassicaceae		tsa
Leavenworthia alabamica	Brassicales	Brassicaceae		lal
Aethionema arabicum	Brassicales	Brassicaceae	Dick	aar
Schrenkiella parvula	Brassicales	Brassicaceae		spa
Boechera stricta	Brassicales	Brassicaceae	Canada rockcress	Bost
Arabis alpina	Brassicales	Brassicaceae	Gray rockcress	Alp
Sisymbrium irio	Brassicales	Brassicaceae	London rocket	sir
Cleome gynandra	Brassicales	Cleomaceae	Spider plant	cgy
Tarenaya hassleriana	Brassicales	Cleomaceae	Spiny spiderflower	tha
Carica papaya	Brassicales	Caricaceae	Papaya	cpa
Gossypium raimondii	Malvales	Malvaceae	Cotton	gra
Theobroma cacao	Malvales	Malvaceae	Cacao	tca
Eucalyptus grandis	Myrtales	Myrtaceae	Flooded gum	egr
Citrus sinensis	Sapindales	Rutaceae	Sweet orange	csi
Vitis vinifera	Vitales	Vitaceae	Wine grape	vvi
Solanum pennellii	Solanales	Solanaceae	Wild tomato	spe
Solanum lycopersicum	Solanales	Solanaceae	Tomato	sly
Solanum tuberosum	Solanales	Solanaceae	Potato	stu
Solanum melongena	Solanales	Solanaceae	Eggplant	sme
Capsicum annuum	Solanales	Solanaceae	Chili pepper	can
Nicotiana benthamiana	Solanales	Solanaceae		nbe
Nicotiana tomentosiformis	Solanales	Solanaceae		Ntom
Nicotiana attenuata	Solanales	Solanaceae	Coyote tobacco	Natt
Nicotiana sylvestris	Solanales	Solanaceae	Wood tobacco	Nsyl
Petunia axillaris	Solanales	Solanaceae		pax
Ipomoea nil	Solanales	Convolvulaceae	Japanese morning glory	Inil
Utricularia gibba	Lamiales	Lentibulariaceae	Humped bladderwort	ugi
Sesamum indicum	Lamiales	Pedaliaceae	Sesame	sin
Mimulus guttatus	Lamiales	Phrymaceae	Spotted monkey flower	mgu
Coffea canephora	Gentianales	Rubiaceae	Robusta coffee	coc
Lactuca sativa	Asterales	Asteraceae	Lettuce	lac
Helianthus annuus	Asterales	Asteraceae	Common sunflower	hel
Daucus carota	Apiales	Apiaceae	Carrot	dca
Actinidia chinensis	Ericales	Actinidiaceae	Kiwifruit	ach
Chenopodium quinoa	Caryophyllales	Amaranthaceae	Quinoa	Cqui
Spinacia oleracea	Caryophyllales	Amaranthaceae	Spinach	sol
Beta vulgaris	Caryophyllales	Amaranthaceae	Common beet	bvu
Amaranthus hypochondriacus	Caryophyllales	Amaranthaceae	Grain Amaranth	Ahyp
Nelumbo nucifera	Proteales	Nelumbonaceae	Sacred Lotus	nnu
Triticum urartu	Poales	Poaceae	Red wild einkorn	tur
Triticum aestivum	Poales	Poaceae	Bread wheat	tae
Aegilops tauschii	Poales	Poaceae	Tausch's goatgrass	ata
Hordeum vulgare	Poales	Poaceae	Barley	Horv
Brachypodium distachyon	Poales	Poaceae	Stiff Brome	bdi
Oryza glaberrima	Poales	Poaceae	African rice	ogl
Oryza sativa	Poales	Poaceae	Rice	osa
Oryza rufipogon	Poales	Poaceae	Wild rice	oru
leersia perrieri	Poales	Poaceae		lpe
Phyllostachys heterocycla	Poales	Poaceae	Mao Zhu	phe
Zea mays	Poales	Poaceae	Maize	zma
Zea mays -V4	Poales	Poaceae	Maize	Zmay
Sorghum bicolor	Poales	Poaceae	Sorghum	sbi
Setaria italica	Poales	Poaceae	Foxtail millet	sit
Oropetium thomaeum	Poales	Poaceae		oth
Ananas comosus	Poales	Bromeliaceae	Pineapple	aco
Elaeis guineensis	Arecales	Arecaceae	African oil palm	egu
Phoenix dactylifera	Arecales	Arecaceae	Date palm	Pdac
Musa acuminata	Zingiberales	Musaceae	Dwarf banana	mac
Dendrobium catenatum	Asparagales	Orchidaceae		Dcat
Phalaenopsis equestris	Asparagales	Orchidaceae		peq
Asparagus officinalis	Asparagales	Asparagaceae	Garden asparagus	Aoff
Xerophyta viscosa	Pandanales	Velloziaceae		Xvis
Spirodela polyrhiza	Alismatales	Araceae	Great duckweed	spo
Lemna minor	Alismatales	Lemnaceae		lmi
Zostera marina	Alismatales	Zosteraceae		zom
Amborella trichopoda	Amborellales	Amborellaceae		atr

## Sheet: Supplementary Table S2
Supplementary Table S2. Motif lists and the function description of promoter of ANAC060, ANAC040, ANAC089. The analysis was done by (Lescot et al., 2002).
PANAC060 motifs
Motifs	organism					Function
ABRE	Arabidopsis thaliana	4309	+	7	TACGGTC	cis-acting element involved in the abscisic acid responsiveness
AP-1	Arabidopsis thaliana	2167	-	8	TGAGTTAG
AT~TATA-box	Arabidopsis thaliana	4884	-	6	TATATA
CAAT-box	Arabidopsis thaliana	487	-	5	CCAAT	common cis-acting element in promoter and enhancer regions
CAT-box	Arabidopsis thaliana	1642	+	6	GCCACT	cis-acting regulatory element related to meristem expression
G-box	Arabidopsis thaliana	2186	+	6	CACGTG	cis-acting regulatory element involved in light responsiveness
GT1-motif	Arabidopsis thaliana	3987	-	6	GGTTAA	light responsive element
MYB	Arabidopsis thaliana	3988	+	6	TAACCA
MYB-like sequence	Arabidopsis thaliana	3988	+	6	TAACCA
MYC	Arabidopsis thaliana	2216	+	6	CATGTG
Myb	Arabidopsis thaliana	990	+	6	TAACTG
TATA	Arabidopsis thaliana	4106	-	8	TATAAAAT
TATA-box	Arabidopsis thaliana	5119	-	4	TATA	core promoter element around -30 of transcription start
TCT-motif	Arabidopsis thaliana	3219	-	6	TCTTAC	part of a light responsive element
W box	Arabidopsis thaliana	3973	-	6	TTGACC
as-1	Arabidopsis thaliana	4209	-	5	TGACG
PANAC040 motifs
Motifs	organism					Function
ABRE	Arabidopsis thaliana	397	+	5	ACGTG	cis-acting element involved in the abscisic acid responsiveness
AT~TATA-box	Arabidopsis thaliana	203	+	6	TATATA
CAAT-box	Arabidopsis thaliana	35	+	5	CCAAT	common cis-acting element in promoter and enhancer regions
G-box	Arabidopsis thaliana	1196	+	6	TACGTG	cis-acting regulatory element involved in light responsiveness
GA-motif	Arabidopsis thaliana	185	+	8	ATAGATAA	part of a light responsive element
GT1-motif	Arabidopsis thaliana	259	+	6	GGTTAA	light responsive element
MYB	Arabidopsis thaliana	126	-	6	TAACCA
MYB-like sequence	Arabidopsis thaliana	1111	-	6	TAACCA
Myb	Arabidopsis thaliana	679	+	6	TAACTG
STRE	Arabidopsis thaliana	439	+	5	AGGGG
TATA	Arabidopsis thaliana	1133	-	8	TATAAAAT
TATA-box	Arabidopsis thaliana	5	+	4	TATA	core promoter element around -30 of transcription start
TCT-motif	Arabidopsis thaliana	1193	+	6	TCTTAC	part of a light responsive element
as-1	Arabidopsis thaliana	1848	-	5	TGACG
PANAC089 motifs
Motifs	organism					Function
ABRE	Arabidopsis thaliana	787	-	5	ACGTG	cis-acting element involved in the abscisic acid responsiveness
AE-box	Arabidopsis thaliana	1034	+	8	AGAAACTT	part of a module for light response
AT~TATA-box	Arabidopsis thaliana	374	+	6	TATATA
Box II	Arabidopsis thaliana	1674	+	9	ACACGTAGA	part of a light responsive element
CAAT-box	Arabidopsis thaliana	55	+	5	CCAAT	common cis-acting element in promoter and enhancer regions
G-box	Arabidopsis thaliana	787	-	6	TACGTG	cis-acting regulatory element involved in light responsiveness
GT1-motif	Arabidopsis thaliana	1091	-	6	GGTTAA	light responsive element
MBS	Arabidopsis thaliana	1383	-	6	CAACTG	MYB binding site involved in drought-inducibility
MYB	Arabidopsis thaliana	80	-	6	CAACCA
MYB-like sequence	Arabidopsis thaliana	210	+	6	TAACCA
MYC	Arabidopsis thaliana	56	+	6	CAATTG
Myb	Arabidopsis thaliana	483	+	6	TAACTG
STRE	Arabidopsis thaliana	490	+	5	AGGGG
TATA	Arabidopsis thaliana	115	-	8	TATAAAAT
TATA-box	Arabidopsis thaliana	119	+	4	TATA	core promoter element around -30 of transcription start
TCT-motif	Arabidopsis thaliana	1538	-	6	TCTTAC	part of a light responsive element
W box	Arabidopsis thaliana	308	+	6	TTGACC
as-1	Arabidopsis thaliana	279	-	5	TGACG

## Sheet: Supplementary Table S3
Supplementary Table S3. List of primers used in Gateway cloning.
ANAC040 promoter cloning
For40+ATTB1	5’-GGGG ACA AGT TTG TAC AAA AAA GCA GGC Tgcggtcggaaattagtcagtg-3'
Rev40+ATTB5r	5’-GGGG AC AAC TTT TGT ATA CAA AGT TGTtttgatatttggcggcttcag-3'
ANAC040 CDS cloning
ForANAC40+ATTB5	5'-GGGGACAACTTTGTATACAAAAGTTGTCATGTCTAAAGAAGCTGAGATG-3'
RevANAC40ΔC+ATTB2	5'-GGGGACCACTTTGTACAAGAAAGCTGGGTACTACAATCTCTGGCTATCATC-3'
ANAC060 promoter cloning
ForANAC060+ATTB1	5’-GGGG ACA AGT TTG TAC AAA AAA GCA GGC Tgtatgtgagctagtctgtgagtg-3'
RevANAC060+ATTB5r	5’-GGGG AC AAC TTT TGT ATA CAA AGT TGTaagggtagagatgatgcaaagag-3'
ANAC060 CDS cloning
ForANAC060+ATTB5	5'-GGGGACAACTTTGTATACAAAAGTTGTCATGGCAGCTGCACCA-3'
RevANAC060+ATTB2	5'-GGGGACCACTTTGTACAAGAAAGCTGGGTAGAAAACCACACAGGTTCATA-3'
ANAC089 promoter cloning
For ANAC089+ATTB1	5’-GGGG ACA AGT TTG TAC AAA AAA GCA GGC Tcagagaaagagagagattcc-3'
Rev ANAC089+ATTB5r	5’-GGGG AC AAC TTT TGT ATA CAA AGT TGTgatttttcttctcagtgtgg-3'
ANAC089 CDS cloning
ForANAC089+ATTB5	5'-GGGGACAACTTTGTATACAAAAGTTGTCATGGACACGAAGGCG-3'
RevANAC089+ATTB2	5'-GGGGACCACTTTGTACAAGAAAGCTGGGTATTATTCTAGATAAAACAACATTGCT-3'

## Sheet: Supplementary Protocol S1
Supplementary Protocol S1 Optimized RNA extraction protocol from dry Arabidopsis seeds.
		Nr samples:			16
		XT volume per sample			800	µl
		Proteinase K solution			21.328	mg prot K	70.4	µl H2o
1		Add	844.8	mg PVP and	28.16	mg DTT to	14.08	ml XT buffer
2		Put at 80ºC
3		Grind material with liquid N2; put powder in 2ml epp. (Arabidopsis: use 1 iron balls, 2000RPM, 1' with dismembrator)
4		Add	800	μl XT-buffer; vortex
5		Add 4 µl Proteinase K solution
6		Vortex 1’
7		10-15 min 42ºC (mix a few times during this incubation)
8		Add	64	μl 2M KCL and incubate 30' on ice
9		Centrifuge 20’ 12000g at 4ºC
10		Transfer supernatant to a new tube
11		Add to supernatant			259.174	μl 8M ice-cold LiCl
12		Incubate overnight (use coldroom) on ice
13		Centrifuge 20’ or more 12000g at 4ºC
14		Wash pellet with 750µl ice-cold 2M LiCl; vortex gently
15		Centrifuge 10’ 12000g at 4ºC
16		Resuspend pellet in			80	μl DEPC MQ
17		Take 40µL and add 40µL DEPC MQ
18		Add 10µl DNAse bufer and 10 µl DNAse, incubate 30' at 37°C
19		Add	100	µl Phenol chloroform and vortex
20		Spin phaselock eppendorf for 30 seconds
21		Add	200	µl RNA/Phenol mixture to the phaselock and spin 5 minutes
22		transfer upper phase to a fresh eppendorf ~90µl
23		Add 1/10 volume 3m NaaC and 2,5x volume 100% icecold etOH,
24		Precipitate for at least 1 but not more than 3 hours in -20°C
25		Centrifuge 20’ max speed at 4ºC
26		Wash pellet with 250µL cold 70% etOH
27		Centrifuge 5' max speed at 4°C
28		Dry pellet.
29		Dissolve pellet in 20µL DEPc MQ
30		Measure on nanodrop
		Buffers/chemicals
				Store at:				For 200 ml stock:
XT- or Hot-borate buffer:				4°C			MW	Gram
0.2M Na borate decahydrate (Borax)					Sigma	B3545-500g	381.37	15.2548
30mM EGTA					Sigma	E3889-25g	380.35	2.2821
1% SDS								2
1% Na deoxycholate (Na-DOC)								2
								Add DEPC MQ to 200ml
								Adjust pH to 9.0 with 1 M NaOH
								Do not autoclave (because of the SDS)
RQ1 DNAse				-20°C	Promega	M6101
PVP40				RT
DDT				4°C	Sigma	D9760-500mg	154.25
Proteinase K				4°C	Sigma	P8044-1g
								For 200 ml stock:
								Gram
2M KCl				RT			74.56	29.824	Adjust to 200 ml with DEPC MQ
8M LiCl				4°C			42.39	67.824	Adjust to 200 ml with DEPC MQ
2m LiCl				4°C			42.39	16.956	Adjust to 200 ml with DEPC MQ
2 M KAc			pH 5.0	RT	Sigma	P1190-100g	98.14	39.256	dissolve in 120 ml DEPC MQ, adjust pH to 5.0 with glacial acetic acid, adjust to 200 ml
3 M NaAc			pH 5.2	RT			82.03	49.218	dissolve in 120 ml DEPC MQ, adjust pH to 5.2 with glacial acetic acid, adjust to 200 ml
									Autoclave solutions after preparation
100% Ethanol				-20°C
70% Ethanol				-20°C
DEPC MQ				RT	Sigma	40718-25ml	Add 1 ml DEPC to 1 liter of MQ, incubate for 12 hours at 37°C, autoclave
Penol chloroform				4 °C	Sigma	77617
DNAse				-20°C	Promega	M198A + M610A
